# Supplementary material for: Tracheostomy in COVID-19 acute respiratory distress syndrome patients and follow-up: A parisian bicentric retrospective cohort
Source: PLoS One. 2021 Dec 22;16(12):e0261024. doi: 10.1371/journal.pone.0261024 (PMC8694414; doi:10.1371/journal.pone.0261024)
Supplement: S1 Data — (XLSX) [file pone.0261024.s002.xlsx]

## Sheet: Feuil1
Centre	Sexe	BMI	BMI2	BMI3	Antécédents	CHD	CKD	AsthmaCOPD	OSA	IS	Pregnancy	HTA	Diabète	Tabac	DSH	DSR	DHR	IGS2	NMB	DV	DVnb	ECMO	ECMO durée (j)	EER	TTTCOVID	HCQ	CS	Kaletra	Interferon beta	Lopinavir/Ritonavir	Anakinra	TCZ	RDV remdesivir	DIT	earlylate	Trach précoce (0) / tardive (1)	Durée VM	spontbreathing	CP	Complic per-op	Complic per op type	Complics post op	Complics post op type	DC	DDSR	Délai trachéo-sortie de réa	DC2	DC3	DDS Hôpital
2	0	18.5	18.5	0	1	0	0	0	0	1	0	1	1	1	1	7	6	45	1	0	0	0	NA	0	0	0	0	0	0	0	0	0	0	8	0	0			0	0	NA	1	Orifice purulent	0	9	1	1	1	26
3	1	27.2	27.2	0	1	0	1	0	1	0	0	1	0	0	8	10	2		1	0	0	0	NA	1	1	0	1	0	0	1	0	1	0	16	1	1			0	0	NA	1	saignement par l'orifice de trachéotomie nécessitant la réfection régulière des pansements et un méchage par algostéril	1	47	31	0	1	49
1	1	29.1	29.1	0	1	0	0	0	0	0	0	1	0	0	3	6	3	26	1	0	0	0	NA	0	0	0	0	0	0	0	0	0	0	6	0	0	20	14	1	0	NA	1	Saignements modérés post - op	0	11	5	0	0	14
1	0	32	32	1	1	0	0	1	0	0	0	0	0	0	5	5	0	46	1	1	2	0	NA	0	0	0	0	0	0	0	0	0	0	17	1	1	22	5	1	0	NA	0	NA	0	25	8	0	0	25
3	1	28.7	28.7	0	0	0	0	0	0	0	0	0	0	0	3	4	1		1	1	2	1	15	0	1	0	1	0	0	0	1	1	0	32	1	1	48	16	0	0	NA	0	NA	0	92	60	0	0	93
2	0	45.5	45.5	1	1	0	0	0	0	1	0	1	0	0	6	7	1	67	1	1	3	0	NA	1	0	0	0	0	0	0	0	0	0	20	1	1	28	8	0	1	désaturation	0	NA	0	31	11	0	0	43
2	1	27.8	27.8	0	1	0	0	0	0	0	0	1	0	0	7	7	0	27	1	1	6	0	NA	1	0	0	0	0	0	0	0	0	0	20	1	1	27	7	1	0	NA	0	NA	0	48	28	0	0	55
3	0	31.3	31.3	1	1	0	0	0	0	0	0	1	0	0	3	4	1		1	1	3	0	NA	0	1	0	1	1	0	0	0	0	0	17	1	1	39	22	0	0	NA	0	NA	0	18	1	0	0	19
1	1	32.4	32.4	1	1	0	0	0	0	0	0	0	1	1	7	8	1		1	1	2	0	NA	0	0	0	0	0	0	0	0	0	0	10	0	0	29	19	1	0	NA	1	J+5 bouchon avec désat. retrait en bronchoscopie	0	21	11	0	0	32
1	1	48.6	48.6	1	1	0	0	0	0	0	0	1	0	1	5	9	4	36	1	1	1	0	NA	0	1	0	1	1	0	0	0	0	0	23	1	1	35	12	0	0	NA	0	NA	0	40	17	0	0
3	1	33.3	33.3	1	1	1	0	0	0	0	0	0	0	1	6	6	0		1	1	3	1	5	0	1	0	1	0	0	1	0	0	0	12	1	1	31	19	0	0	NA	1	ACR sur caillot 03/04/20	0	12	0	0	0	51
2	1	41	41	1	0	0	0	0	0	0	0	0	0	0	3	9	6	41	1	0	0	0	NA	0	0	0	0	0	0	0	0	0	0	9	0	0	16	7	0	0	NA	0	NA	0	17	8	0	0	23
1	1	28.4	28.4	0	1	0	0	0	0	0	0	1	1	0	7	8	1	49	1	1	1	0	NA	0	1	0	0	0	0	0	0	1	0	14	1	1			1	0	NA	0	NA	0	62	48	1	1	134
1	1	29.6	29.6	0	1	0	0	0	0	1	0	0	0	0	9	9	0	22	1	0	0	0	NA	0	0	0	0	0	0	0	0	0	0	3	0	0	10	7	1	0	NA	0	NA	0	9	6	0	0	9
1	0	33	33	1	0	0	0	0	0	0	0	0	0	0	7	10	3	48	1	0	0	0	NA	0	0	0	0	0	0	0	0	0	0	6	0	0	11	5	1	0	NA	0	NA	0	13	7	0	0	16
3	0	32	32	1	1	0	0	0	0	0	0	0	0	0	10	12	2	31	1	1	1	0	NA	0	1	0	0	1	0	0	0	0	0	18	1	1	53	35	0	0	NA	0	NA	0	36	18	0	0	38
2	1	25.3	25.3	0	1	0	0	0	0	0	0	1	1	0	10	10	0	74	1	1	6	0	NA	1	0	0	0	0	0	0	0	0	0	29	1	1	48	19	1	0	NA	0	NA	0	62	44	0	0	105
3	1	33.1	33.1	1	1	0	0	1	0	0	0	0	1	0	4	5	1		1	1	2	0	NA	1	1	0	1	1	0	0	0	0	0	13	1	1	40	27	0	0	NA	1	infection	0	34	21	0	0	114
1	1	27.7	27.7	0	0	0	0	0	0	0	0	0	0	0	7	7	0	20	1	0	4	0	NA	0	1	0	0	1	0	0	0	0	0	15	1	1	29	14	1	1	Extubation accidentelle durant le geste avec désaturation jusqu'à 54% au nadir.	0	NA	0	27	12	0	0	27
2	1	26.2	26.2	0	1	0	0	0	0	0	0	1	0	0	5	7	2	45	1	1	7	0	NA	0	1	1	0	0	0	0	0	0	0	31	1	1	35	4	1	0	NA	0	NA	0	46	15	0	0	56
1	0	32.9	32.9	1	1	0	0	0	0	0	0	1	1	1	7	12	5	71	1	1	2	0	NA	1	0	0	0	0	0	0	0	0	0	20	1	1	43	23	0	0	NA	1	Trachéotomie "positionelle" avec fuites et resistance en alternance	0	47	27	0	0	52
2	0	23.4	23.4	0	1	0	0	0	0	0	1	0	0	0	1	9	8	53	1	1	6	0	NA	0	0	0	0	0	0	0	0	0	0	21	1	1	26	5	1	0	NA	0	NA	0	26	5	0	0	50
3	0	33.3	33.3	1	1	0	0	1	0	0	0	1	0	0	1	2	1		1	1	3	0	NA	1	1	0	1	1	0	0	0	0	0	19	1	1	31	12	0	0	NA	0	NA	0	40	21	0	0	73
3	1	24.4	24.4	0	0	0	0	0	0	0	0	0	0	0	8	14	6	26	1	1	3	0	NA	1	1	0	1	0	0	0	0	0	0	18	1	1	37	19	0	0	NA	0	NA	0	70	52	0	0	85
1	1	31.8	31.8	1	1	0	0	0	1	0	0	1	1	0	14	17	3	50	1	1	4	0	NA	0	0	0	0	0	0	0	0	0	0	12	1	1	35	23	0	0	NA	0	NA	0	21	9	0	0	24
1	1	25.8	25.8	0	1	0	0	1	0	0	0	0	1	0	5	8	3	24	1	0	0	0	NA	0	0	0	0	0	0	0	0	0	0	11	1	1	39	28	1	0	NA	0	NA	0	32	21	0	0	35
1	1	31.1	31.1	1	0	0	0	0	0	0	0	0	0	0	6	7	1	37	1	1	5	0	NA	0	0	0	0	0	0	0	0	0	0	11	1	1	19	8	0	1	Trachéotomie réalisée avec difficultés techniques conduisant à une désaturation à 30% et bradycardie à 30 sans ACR > conversion chir	0	NA	0	18	7	0	0
2	1	16.8	16.8	0	1	0	0	0	0	1	0	0	0	0	1	17	16	31	1	0	0	0	NA	1	1	0	0	0	0	0	0	0	1	9	0	0			0	0	NA	1	Réintubation pour fuites ++ le 13/05	1	45	36	0	1	61
2	1	27.8	27.8	0	1	0	0	0	0	0	0	1	0	0	6	6	0	51	1	1	6	0	NA	1	0	0	0	0	0	0	0	0	0	34	1	1	54	20	1	0	NA	0	NA	0	44	10	0	0	87
3	1	42.4	42.4	1	0	0	0	0	0	0	0	0	0	0	5	8	3	29	1	1	1	0	NA	0	1	0	0	1	0	0	0	0	0	14	1	1	18	4	0	0	NA	0	NA	0	15	1	0	0	18
2	1	20.1	20.1	0	1	0	0	1	0	0	0	0	0	0	10	10	0	27	1	1	4	0	NA	0	1	0	0	1	1	0	0	0	0	22	1	1	24	2	1	0	NA	0	NA	0	3	19	0	0	39
2	1	31.8	31.8	1	1	0	0	0	1	1	0	1	1	0	2	3	1	65	1	0	0	1	47	1	0	0	0	0	0	0	0	0	0	47	1	1			1	0	NA	1	Fuites	1	67	20	0	1	68
1	1	28.4	28.4	0	1	1	0	0	0	0	0	0	0	0	12	12	0	47	1	0	0	0	NA	0	1	0	0	1	0	0	0	0	0	13	1	1	26	13	1	0	NA	0	NA	0	16	3	0	0	16
2	1	18.9	18.9	0	1	0	0	0	0	0	0	0	1	1	8	9	1	38	1	0	0	0	NA	0	1	0	0	1	0	0	0	0	0	22	1	1	32	10	0	0	NA	1	Surinfection cicatrice à Klebsiella	0	40	18	0	0	61
3	1	24.1	24.1	0	1	1	0	0	0	0	0	0	1	1	6	9	3	38	1	0	0	0	NA	0	1	0	0	1	0	0	0	0	0	3	0	0	20	17	0	0	NA	0	NA	0	29	26	0	0	32
3	0	25.7	25.7	0	1	0	1	1	0	0	0	1	0	0	9	11	2		1	0	0	0	NA	0	1	0	1	1	0	0	0	0	0	15	1	1			0	0	NA	0	NA	1	21	6	0	1	23
2	1	27.8	27.8	0	1	0	0	0	0	0	0	1	0	0	14	14	0	55	1	0	0	1	26	1	0	0	0	0	0	0	0	0	0	31	1	1	41	10	1	0	NA	1	Saignement modéré post op	0	47	16	0	0	47
2	0	32	32	1	1	0	0	0	0	0	0	1	0	1	7	7	0	33	1	1	3	1	22	0	0	0	0	0	0	0	0	0	0	27	1	1	36	9	1	0	NA	0	NA	0	34	7	0	0	34
2	1	29.8	29.8	0	1	1	0	0	1	0	0	1	0	1	6	15	9	32	1	1	14	0	NA	1	1	0	1	1	0	0	1	0	0	47	1	1	52	5	1	0	NA	0	NA	0	49	2	0	0	58
3	1	32.8	32.8	1	1	0	0	0	0	0	0	0	0	1	3	5	2		1	1	3	1	18	0	1	0	1	1	0	0	0	1	0	31	1	1	43	12	0	0	NA	0	NA	0	51	20	0	0	112
1	1	23.1	23.1	0	0	0	0	0	0	0	0	0	0	0	15	18	3	54	1	1	1	0	NA	0	1	0	1	0	0	0	0	1	0	8	0	0	17	9	1	0	NA	0	NA	0	15	7	0	0	18
1	1	30.1	30.1	1	1	0	1	0	0	0	0	1	0	1	10	12	2	72	1	1	1	0	NA	0	0	0	0	0	0	0	0	0	0	22	1	1	58	36	0	1	echec de trach percut car ACR per-op récupéré avec 2 min de Low flow avec conversion trach chir	0	NA	0	56	34	0	0	58
3	1	33.2	33.2	1	0	0	0	0	0	0	0	0	0	0	5	7	2		1	1	2	0	NA	0	1	0	1	1	0	0	0	0	0	19	1	1	35	16	0	0	NA	0	NA	0	30	11	0	0	61
3	0	28.1	28.1	0	1	0	1	0	0	0	0	1	1	0	7	13	6		1	1	1	0	NA	1	1	0	1	0	0	0	0	0	0	14	1	1	52	38	0	0	NA	1	Infection orifice	0	44	30	0	0	72
1	1	28.7	28.7	0	1	1	0	0	0	1	0	0	0	0	10	11	1	44	1	1	1	0	NA	0	0	0	0	0	0	0	0	0	0	10	0	0			1	0	NA	1	Désaturation 17% sur changement de canule avec recanulation compliquée	1	13	3	0	1	14
1	1	27.8	27.8	0	1	0	0	0	0	0	0	1	1	0	7	7	0	51	1	1	2	0	NA	0	0	0	0	0	0	0	0	0	0	12	1	1	22	10	1	0	NA	0	NA	0	25	13	0	0	34
1	1	34.3	34.3	1	0	0	0	0	0	0	0	0	0	0	7	11	4	33	1	1	8	0	NA	0	0	0	0	0	0	0	0	0	0	44	1	1	64	20	1	0	NA	0	NA	0	51	7	0	0	55
1	1	27.8	27.8	0	1	1	0	0	0	0	0	1	1	0	2	3	1	50	1	0	4	0	NA	0	0	0	0	0	0	0	0	0	0	15	1	1	20	5	1	0	NA	1	Déglobulisation dans un contexte de saignements post-trachéotomie	0	16	1	0	0
[truncated: 17 more columns]
